# Supplementary material for: Innovative Approaches to Fucoxanthin Delivery: Characterization and Bioavailability of Solid Lipid Nanoparticles with Eco-Friendly Ingredients and Enteric Coating
Source: Int J Mol Sci. 2024 Nov 28;25(23):12825. doi: 10.3390/ijms252312825 (PMC11641657; doi:10.3390/ijms252312825)
Supplement: Supplementary file 1 [file ijms-25-12825-s001.zip]

Archive with 1 entries (1 files):
- ijms-3310453-supplementary.pdf
